# Supplementary material for: Dissecting Highly Mutagenic Processing of Complex Clustered DNA Damage in Yeast Saccharomyces cerevisiae
Source: Cells. 2021 Sep 3;10(9):2309. doi: 10.3390/cells10092309 (PMC8471780; doi:10.3390/cells10092309)
Supplement: Supplementary file 1 [file cells-10-02309-s001.zip]

Archive with 1 entries (1 files):
- cells-1315696-supplementary.pdf
